# Supplementary material for: Antithetic effect of interferon-α on cell-free and cell-to-cell HIV-1 infection
Source: PLoS Comput Biol. 2022 Apr 25;18(4):e1010053. doi: 10.1371/journal.pcbi.1010053 (PMC9037950; doi:10.1371/journal.pcbi.1010053)
Supplement: S5 Table — (XLSX) [file pcbi.1010053.s012.xlsx]

## Sheet: S5 Table
S5 Table. List of DEGs by IFN-α treatment.
gene	baseMean	log2FoldChange	p value	FDR
ISG15	3758.48	5.73681	0	0
IFI6	9484.21	7.02609	0	0
IFI44	1519.06	6.37156	0	0
IFIT3	728.499	6.27027	0	0
IFIT1	2714.61	9.30626	0	0
IFITM1	2852.88	3.4577	0	0
IRF7	1251.23	5.05931	0	0
IRF9	1170.78	3.21265	0	0
DHX58	654.442	3.89971	0	0
C19orf66	648.584	3.83257	0	0
STAT1	7676.15	3.7642	0	0
SP110	2502	3.10729	0	0
SP100	2777.19	2.26252	0	0
HELZ2	2446.38	4.19518	0	0
MX2	5423.62	1.77712	0	0
PARP9	2944.86	4.48939	0	0
DTX3L	3560	3.47067	0	0
PLSCR1	1630.25	2.79389	0	0
DDX60	1482.22	4.38246	0	0
DDX60L	2272.52	2.46832	0	0
SAMD9	5558.46	2.8638	0	0
PARP12	1547.73	2.73705	0	0
LY6E	1923.86	3.61913	0	0
ADAR	16067.9	1.33431	1.18e-288	5.95e-286
PARP14	981.352	2.90823	3.52e-282	1.7e-279
HERC5	555.467	3.91142	2.25e-279	1.05e-276
TAP2	1253.39	1.62476	1.75e-268	7.84e-266
DDX58	419.79	3.71355	8.08e-267	3.49e-264
PARP10	549.802	6.05679	2.87e-263	1.2e-260
UBE2L6	2796.07	2.00609	4.68e-258	1.89e-255
TRIM21	493.086	2.62366	1.73e-250	6.76e-248
EIF2AK2	4937.09	2.47788	3.44e-239	1.3e-236
IFI44L	4777.13	11.7866	2.59e-236	9.5e-234
TRIM25	4311.32	1.33892	2.6e-232	9.27e-230
NLRC5	312.618	5.5529	3.31e-222	1.14e-219
IFIT5	743.856	7.98194	2.2e-220	7.4e-218
USP18	358.927	5.90905	2.86e-218	9.36e-216
IFI35	299.879	4.91883	3.09e-199	9.84e-197
OAS2	1176.3	9.33003	9.37e-196	2.91e-193
TAPBP	2803.41	1.02748	2.15e-189	6.51e-187
IFIT2	603.113	8.07434	1.37e-180	4.04e-178
TAP1	636.015	2.66111	2.17e-175	6.25e-173
HSH2D	233.828	4.04316	3.64e-174	1.02e-171
HLA-B	349.479	3.29006	3.22e-169	8.86e-167
OAS1	2458.31	11.3298	1.47e-158	3.96e-156
LAP3	1228.26	1.4864	9.08e-158	2.39e-155
IFI16	14338.9	0.884984	2.45e-157	6.31e-155
B2M	12923.7	1.263	2.94e-146	7.42e-144
LGALS3BP	248.349	6.09881	6.87e-146	1.7e-143
PSMB9	228.923	3.01957	4.06e-140	9.83e-138
ZNFX1	1746.39	1.34434	2.96e-133	7.02e-131
HLA-C	4007.49	1.81984	1.59e-132	3.71e-130
PRKD2	1698.69	1.09474	1.79e-131	4.09e-129
PHF11	516.961	1.77741	1.26e-128	2.84e-126
PSME1	1854.53	1.27025	4.86e-128	1.07e-125
PML	1231.62	1.354	2.93e-125	6.34e-123
PSMB8	921.467	1.47311	2.37e-124	5.04e-122
ECE1	1636.59	1.16213	4.13e-123	8.62e-121
STAT2	1277.76	1.65269	3.36e-111	6.9e-109
OAS3	373.234	8.02602	1.36e-110	2.75e-108
TRIM14	1617.02	1.12124	7.73e-109	1.53e-106
OTOF	1279.49	2.00199	2.77e-100	5.42e-98
OGFR	1411.91	0.999495	3.36e-97	6.46e-95
SAMD9L	242.268	7.40203	8.44e-96	1.6e-93
TRIM5	312.529	1.69174	2.94e-94	5.48e-92
ZCCHC2	1564.72	1.13004	7.15e-92	1.31e-89
PNPT1	1895.34	1.0072	3.11e-91	5.63e-89
N4BP1	2212.12	0.966564	5.57e-79	9.92e-77
MOV10	1497.27	1.17135	7.19e-79	1.26e-76
APOL6	126.236	3.10483	1.78e-78	3.07e-76
BISPR	101.447	3.22717	4.78e-76	8.15e-74
IDH3A	3238.36	0.767956	3.73e-73	6.27e-71
PSME2	575.734	1.17889	7.9e-71	1.31e-68
SHISA5	2531.24	1.17136	9.78e-71	1.6e-68
NMI	914.673	1.04921	8.04e-69	1.3e-66
HLA-E	3061.22	1.17629	7.26e-67	1.16e-64
MYD88	1731.93	0.821927	2.19e-66	3.45e-64
BTN3A1	246.622	1.8548	6.66e-65	1.03e-62
CD48	104.318	2.49553	2.77e-64	4.25e-62
ISG20	341.412	2.08451	2.49e-62	3.77e-60
CHMP5	875.707	0.96183	2.52e-62	3.77e-60
APOL2	208.794	1.83451	1.93e-61	2.84e-59
TRIM38	557.285	1.07119	1.95e-61	2.85e-59
TDRD7	231.193	1.62279	3.88e-60	5.59e-58
IFI27	91.2288	6.05627	4.5e-60	6.41e-58
LGALS9	151.926	7.43383	9.33e-58	1.31e-55
NUB1	1719.2	0.83262	8.34e-55	1.16e-52
XAF1	66.6275	2.81882	1.56e-54	2.15e-52
SLFN5	2983.1	1.34307	1.99e-51	2.7e-49
CMTR1	1812.07	0.742722	2.31e-49	3.1e-47
ERAP2	1465.39	0.98909	5.85e-49	7.78e-47
ABCD1	234.74	1.33003	3.56e-48	4.69e-46
EHD4	177.67	1.45608	5.87e-48	7.64e-46
EPSTI1	277.821	9.44638	9.01e-48	1.16e-45
IFITM3	108.926	3.1341	2.25e-47	2.87e-45
BST2	617.606	11.3249	1.15e-45	1.46e-43
SP140L	482.566	0.85755	1.4e-45	1.75e-43
REC8	104.797	2.75694	2.25e-45	2.78e-43
RNF31	1253.82	0.623304	6.68e-43	8.17e-41
UNC93B1	275.814	1.24505	3.47e-42	4.2e-40
BTN3A2	472.214	1.32837	1.92e-40	2.31e-38
BTN3A3	68.4212	2.31026	5.65e-40	6.7e-38
OASL	143.537	8.48775	1.8e-38	2.12e-36
NEDD9	135.738	1.40306	5.71e-37	6.65e-35
DNPEP	378.803	0.916607	1.58e-35	1.82e-33
CNP	2642.2	0.554044	2.38e-35	2.72e-33
HLA-F	76.6782	1.89366	1.02e-34	1.15e-32
RNF213	8273.07	2.14893	1.03e-34	1.16e-32
IRF2	559.589	0.840845	2.6e-33	2.89e-31
TMEM123	6987.69	0.554817	7.63e-33	8.4e-31
C14orf159	969.086	0.689546	1.18e-32	1.28e-30
LOC100419583	604.958	1.27698	1.42e-32	1.54e-30
NT5C3A	635.716	0.649715	3.5e-32	3.75e-30
TRANK1	512.963	1.61422	1.49e-31	1.58e-29
ANXA6	2367.08	0.761198	8.78e-31	9.16e-29
MX1	37.4181	5.37669	9.55e-30	9.89e-28
GSDMD	690.223	0.661515	2.31e-27	2.37e-25
HLA-A	5614.75	0.978018	5.1e-25	5.15e-23
IFIH1	38.8004	8.75411	7.09e-25	7.09e-23
SELL	86.5174	1.48788	1.76e-24	1.75e-22
BLZF1	316.216	0.718883	1.88e-23	1.85e-21
PSMB8-AS1	35.339	2.03995	1.08e-21	1.04e-19
RNASEL	397.875	0.813125	1.16e-21	1.12e-19
ZMAT3	354.126	-0.962428	3.43e-21	3.27e-19
SCARB2	294.266	0.873977	2.22e-20	2.1e-18
PATL2	30.2313	2.53317	3.55e-20	3.33e-18
HERC6	21.2119	4.85038	5.06e-20	4.72e-18
TRIM56	1158.44	0.714862	5.74e-20	5.3e-18
CYP2J2	68.6261	1.44209	1.16e-19	1.07e-17
CMPK2	19.3843	7.75454	1.27e-19	1.16e-17
CIB2	1221.61	0.608208	3.31e-19	2.99e-17
NFIX	326.103	0.661882	3.44e-18	3.08e-16
CASP4	58.3213	1.41017	3.78e-18	3.37e-16
MT2A	44.2597	1.6859	1.28e-16	1.13e-14
CCR1	18.1754	3.20883	2.1e-16	1.82e-14
SAT1	332.285	1.02032	2.45e-16	2.11e-14
OTUD3	347.116	-0.822925	3.24e-16	2.73e-14
AMOTL2	19.4486	2.93085	5.64e-16	4.68e-14
TNK2	632.458	0.633293	8.21e-16	6.76e-14
DANCR	289.782	-0.839029	2.31e-15	1.89e-13
TAGAP	360.894	0.609137	3.04e-15	2.45e-13
KCNA3	500.487	0.761271	9.87e-15	7.92e-13
TREX1	392.225	0.576164	2.39e-14	1.9e-12
CD164	1783.18	0.524607	1.37e-13	1.08e-11
SPATS2L	37.3983	1.44941	2.56e-13	2e-11
CD38	602.208	0.61359	9.78e-13	7.54e-11
SMTNL1	33.3615	2.06588	1.39e-12	1.07e-10
MIR600HG	120.523	-0.918357	3.89e-12	2.93e-10
LOC100506548	493.996	-0.621846	5.46e-12	4.05e-10
MDK	238.237	0.646718	5.66e-12	4.18e-10
AGRN	699.019	0.536974	5.97e-12	4.38e-10
ACSBG1	36.79	1.34429	6.08e-12	4.43e-10
DLL1	73.7677	1.06479	1.81e-11	1.28e-09
GRINA	334.69	0.753803	2.57e-11	1.8e-09
SOCS1	57.706	1.20435	2.61e-11	1.81e-09
HLA-H	149.999	0.995207	4.28e-11	2.95e-09
DNAJA1	3448.18	0.53631	6.57e-11	4.45e-09
MVP	113.302	0.998295	2.66e-10	1.72e-08
RBM43	253.687	0.507067	4.82e-10	3.07e-08
IFI30	215.123	0.576706	1.58e-09	9.79e-08
CDK18	388.207	0.51927	1.62e-09	9.94e-08
C5orf56	30.0071	1.30777	2.05e-09	1.25e-07
CD68	119.23	0.673561	2.22e-09	1.35e-07
CD84	246.428	0.574128	3.73e-09	2.23e-07
HES4	2100.75	0.572306	6.54e-09	3.81e-07
CHST12	163.094	0.605099	6.55e-09	3.81e-07
PSMB10	108.25	0.669269	9.53e-09	5.49e-07
PFKFB4	83.0154	0.840588	2.03e-08	1.15e-06
TXLNB	31.448	1.12286	3.11e-08	1.73e-06
CEP128	31.2796	1.43406	1.4e-07	7.14e-06
SLC18A2	118.25	-0.578381	2.3e-07	1.14e-05
FLT3LG	56.1263	1.06912	2.76e-07	1.35e-05
CTSO	50.2327	0.888661	6.13e-07	2.84e-05
STAT5A	259.902	0.636104	6.16e-07	2.85e-05
SLC37A1	67.1511	0.74024	6.23e-07	2.87e-05
SLC18B1	65.8375	0.771316	1.67e-06	7.43e-05
LIPC	34.506	0.970437	3.27e-06	0.000139856
ARRDC3	311.04	0.600736	5.63e-06	0.000230366
SLC16A14	121.779	-0.532532	8.28e-06	0.000327521
DNAJB4	118.665	0.546299	1.03e-05	0.000399518
FCGBP	25.5163	1.01987	1.42e-05	0.000527706
MPZ	270.085	0.618839	1.52e-05	0.000559844
IL17RE	125.552	0.500083	2.16e-05	0.000759487
ITGB5	58.0325	0.793911	3.65e-05	0.00123343
CASZ1	108.586	0.550465	4.74e-05	0.00156444
CALCRL	51.2294	0.668366	5.04e-05	0.00165556
KLHL4	30.5121	-0.922479	5.62e-05	0.00179939
LOC100294362	16.6175	1.43204	6.79e-05	0.00208029
PWARSN	44.9758	-1.01024	0.00011221	0.00320318
PWAR5	164.026	-1.17305	0.000127394	0.00357944
ARHGAP25	29.6476	0.826243	0.000130466	0.00365728
TLR10	16.5719	-1.10041	0.000144018	0.00399098
HLA-L	50.8091	0.616087	0.000203451	0.00537945
NKG7	73.5383	0.50802	0.000282207	0.00713471
LINC00641	73.7261	-0.628603	0.000317039	0.0078354
SYNPO2	34.5678	0.700696	0.000365939	0.0088808
LMTK3	80.5294	0.53727	0.000396268	0.00950259
