# Supplementary material for: Antithetic effect of interferon-α on cell-free and cell-to-cell HIV-1 infection
Source: PLoS Comput Biol. 2022 Apr 25;18(4):e1010053. doi: 10.1371/journal.pcbi.1010053 (PMC9037950; doi:10.1371/journal.pcbi.1010053)
Supplement: S6 Table — (XLSX) [file pcbi.1010053.s013.xlsx]

## Sheet: S6 Table
S6 Table. List of DEGs under shaking culture condition.
gene	baseMean	log2FoldChange	p value	FDR
RBM3	4898.74	-0.588233	1.07359e-13	2.09865e-09
