# Supplementary material for: Antithetic effect of interferon-α on cell-free and cell-to-cell HIV-1 infection
Source: PLoS Comput Biol. 2022 Apr 25;18(4):e1010053. doi: 10.1371/journal.pcbi.1010053 (PMC9037950; doi:10.1371/journal.pcbi.1010053)
Supplement: S7 Table — (XLSX) [file pcbi.1010053.s014.xlsx]

## Sheet: S7 Table
S7 Table. List of gene ontology of the DEGs by IFN-α treatment.
ID	Description	p value	Adjusted p	q value
GO:0034340	response to type I interferon	4.81457e-52	1.05824e-48	9.24904e-49
GO:0060337	type I interferon signaling pathway	2.61292e-49	1.9144e-46	1.67318e-46
GO:0071357	cellular response to type I interferon	2.61292e-49	1.9144e-46	1.67318e-46
GO:0051607	defense response to virus	4.9537e-40	2.72206e-37	2.37908e-37
GO:0009615	response to virus	8.96407e-37	3.9406e-34	3.44409e-34
GO:0034341	response to interferon-gamma	5.59559e-35	2.04985e-32	1.79157e-32
GO:0060333	interferon-gamma-mediated signaling pathway	1.566e-34	4.91723e-32	4.29766e-32
GO:0098542	defense response to other organism	3.42024e-30	9.39711e-28	8.21308e-28
GO:0071346	cellular response to interferon-gamma	1.40163e-29	3.4231e-27	2.99179e-27
GO:0048525	negative regulation of viral process	1.01456e-27	2.23001e-25	1.94903e-25
GO:1903901	negative regulation of viral life cycle	1.64056e-26	3.27814e-24	2.86509e-24
GO:1903900	regulation of viral life cycle	1.80353e-23	3.30346e-21	2.88723e-21
GO:0045071	negative regulation of viral genome replication	2.25291e-23	3.80915e-21	3.3292e-21
GO:0043901	negative regulation of multi-organism process	2.83475e-22	4.45056e-20	3.88979e-20
GO:0050792	regulation of viral process	5.02706e-22	7.36632e-20	6.43817e-20
GO:0043903	regulation of symbiosis, encompassing mutualism through parasitism	1.62466e-20	2.23188e-18	1.95066e-18
GO:0043900	regulation of multi-organism process	1.9156e-20	2.47675e-18	2.16468e-18
GO:0045069	regulation of viral genome replication	3.7859e-19	4.62301e-17	4.04051e-17
GO:0042590	antigen processing and presentation of exogenous peptide antigen via MHC class I	2.79666e-18	3.2353e-16	2.82765e-16
GO:0002474	antigen processing and presentation of peptide antigen via MHC class I	3.28301e-18	3.60803e-16	3.15342e-16
GO:0019058	viral life cycle	9.61549e-18	1.00642e-15	8.79613e-16
GO:0002479	antigen processing and presentation of exogenous peptide antigen via MHC class I , TAP-dependent	4.13304e-17	4.12928e-15	3.60899e-15
GO:0019079	viral genome replication	7.46645e-17	7.13533e-15	6.23628e-15
GO:0045088	regulation of innate immune response	2.26296e-15	2.07249e-13	1.81136e-13
GO:0032479	regulation of type I interferon production	1.14941e-13	1.01056e-11	8.8323e-12
GO:0032606	type I interferon production	1.3112e-13	1.10847e-11	9.68803e-12
GO:0048002	antigen processing and presentation of peptide antigen	8.40269e-13	6.84041e-11	5.97852e-11
GO:0002478	antigen processing and presentation of exogenous peptide antigen	2.93233e-12	2.30188e-10	2.01184e-10
GO:0019884	antigen processing and presentation of exogenous antigen	5.56459e-12	4.21758e-10	3.68616e-10
GO:0035455	response to interferon-alpha	1.23997e-11	9.08488e-10	7.94019e-10
GO:0019882	antigen processing and presentation	1.55044e-11	1.09931e-09	9.60796e-10
GO:0019883	antigen processing and presentation of endogenous antigen	4.90356e-10	3.36813e-08	2.94375e-08
GO:0032480	negative regulation of type I interferon production	1.04892e-09	6.98643e-08	6.10614e-08
GO:0035456	response to interferon-beta	1.6526e-09	1.06836e-07	9.33746e-08
GO:0045089	positive regulation of innate immune response	2.39794e-09	1.5059e-07	1.31616e-07
GO:0060759	regulation of response to cytokine stimulus	2.52843e-09	1.54374e-07	1.34923e-07
GO:0045824	negative regulation of innate immune response	1.41311e-08	8.23175e-07	7.19455e-07
GO:0046596	regulation of viral entry into host cell	1.42314e-08	8.23175e-07	7.19455e-07
GO:1903321	negative regulation of protein modification by small protein conjugation or removal	5.00145e-08	2.81877e-06	2.4636e-06
GO:0001959	regulation of cytokine-mediated signaling pathway	1.17126e-07	6.43605e-06	5.62511e-06
GO:0031349	positive regulation of defense response	1.65506e-07	8.87275e-06	7.75478e-06
GO:0031397	negative regulation of protein ubiquitination	2.0519e-07	1.07177e-05	9.36727e-06
GO:0001818	negative regulation of cytokine production	2.09673e-07	1.07177e-05	9.36727e-06
GO:0060760	positive regulation of response to cytokine stimulus	3.06739e-07	1.5323e-05	1.33923e-05
GO:0050688	regulation of defense response to virus	3.34764e-07	1.63513e-05	1.42911e-05
GO:0000209	protein polyubiquitination	3.56437e-07	1.70315e-05	1.48855e-05
GO:0002218	activation of innate immune response	4.06283e-07	1.86091e-05	1.62644e-05
GO:0060338	regulation of type I interferon-mediated signaling pathway	4.2107e-07	1.86091e-05	1.62644e-05
GO:0098586	cellular response to virus	4.2107e-07	1.86091e-05	1.62644e-05
GO:0002757	immune response-activating signal transduction	4.23319e-07	1.86091e-05	1.62644e-05
GO:0050777	negative regulation of immune response	9.68739e-07	4.17507e-05	3.64902e-05
GO:0002758	innate immune response-activating signal transduction	1.17273e-06	4.95706e-05	4.33247e-05
GO:0051701	interaction with host	1.39848e-06	5.79973e-05	5.06896e-05
GO:1903320	regulation of protein modification by small protein conjugation or removal	1.50968e-06	6.14497e-05	5.37071e-05
GO:0039530	MDA-5 signaling pathway	2.19228e-06	8.76115e-05	7.65724e-05
GO:0046718	viral entry into host cell	2.76263e-06	0.000108433	9.47708e-05
GO:0031396	regulation of protein ubiquitination	2.9689e-06	0.000114485	0.00010006
GO:0002831	regulation of response to biotic stimulus	3.9449e-06	0.000144354	0.000126166
GO:0039528	cytoplasmic pattern recognition receptor signaling pathway in response to virus	4.00619e-06	0.000144354	0.000126166
GO:0060330	regulation of response to interferon-gamma	4.00619e-06	0.000144354	0.000126166
GO:0060334	regulation of interferon-gamma-mediated signaling pathway	4.00619e-06	0.000144354	0.000126166
GO:0032647	regulation of interferon-alpha production	7.42077e-06	0.000263078	0.000229931
GO:0030260	entry into host cell	8.15074e-06	0.000271444	0.000237242
GO:0044409	entry into host	8.15074e-06	0.000271444	0.000237242
GO:0051806	entry into cell of other organism involved in symbiotic interaction	8.15074e-06	0.000271444	0.000237242
GO:0051828	entry into other organism involved in symbiotic interaction	8.15074e-06	0.000271444	0.000237242
GO:0032607	interferon-alpha production	8.95883e-06	0.000293903	0.000256871
GO:1902187	negative regulation of viral release from host cell	1.01174e-05	0.000323144	0.000282428
GO:0032481	positive regulation of type I interferon production	1.01442e-05	0.000323144	0.000282428
GO:0031348	negative regulation of defense response	1.08268e-05	0.00033996	0.000297125
GO:0051092	positive regulation of NF-kappaB transcription factor activity	1.48462e-05	0.000459606	0.000401696
GO:1903706	regulation of hemopoiesis	1.58423e-05	0.00048363	0.000422693
GO:0050691	regulation of defense response to virus by host	3.21457e-05	0.000967894	0.000845939
GO:0046597	negative regulation of viral entry into host cell	3.76265e-05	0.00111761	0.000976789
GO:0002697	regulation of immune effector process	4.87758e-05	0.00141179	0.0012339
GO:0051091	positive regulation of DNA binding transcription factor activity	4.88151e-05	0.00141179	0.0012339
GO:0051090	regulation of DNA binding transcription factor activity	5.00542e-05	0.00142882	0.00124879
GO:0001961	positive regulation of cytokine-mediated signaling pathway	5.42678e-05	0.00152924	0.00133655
GO:0032727	positive regulation of interferon-alpha production	5.71703e-05	0.00159064	0.00139022
GO:0001819	positive regulation of cytokine production	7.72574e-05	0.00212265	0.00185519
GO:0002230	positive regulation of defense response to virus by host	8.3233e-05	0.00225859	0.00197401
GO:0044764	multi-organism cellular process	8.66315e-05	0.00232215	0.00202956
GO:0002250	adaptive immune response	9.25703e-05	0.00244909	0.00214051
GO:0002221	pattern recognition receptor signaling pathway	9.35959e-05	0.00244909	0.00214051
GO:0043123	positive regulation of I-kappaB kinase/NF-kappaB signaling	0.000120693	0.00312098	0.00272773
GO:0002475	antigen processing and presentation via MHC class Ib	0.000122911	0.00314138	0.00274557
GO:0032608	interferon-beta production	0.000145915	0.00368644	0.00322195
GO:0016579	protein deubiquitination	0.000155155	0.00387534	0.00338705
GO:0050663	cytokine secretion	0.000194827	0.00481157	0.00420531
GO:0043122	regulation of I-kappaB kinase/NF-kappaB signaling	0.000198763	0.00485424	0.00424261
GO:0051444	negative regulation of ubiquitin-protein transferase activity	0.000231447	0.00559032	0.00488594
GO:1902186	regulation of viral release from host cell	0.000243486	0.00577163	0.00504441
GO:0070646	protein modification by small protein removal	0.000244205	0.00577163	0.00504441
GO:1903902	positive regulation of viral life cycle	0.000299792	0.00698302	0.00610316
GO:0051438	regulation of ubiquitin-protein transferase activity	0.000301814	0.00698302	0.00610316
GO:0002753	cytoplasmic pattern recognition receptor signaling pathway	0.000325363	0.00744945	0.00651082
GO:0050851	antigen receptor-mediated signaling pathway	0.000337384	0.00764505	0.00668177
GO:0050852	T cell receptor signaling pathway	0.000358715	0.00802955	0.00701783
GO:0071360	cellular response to exogenous dsRNA	0.000361658	0.00802955	0.00701783
GO:0033209	tumor necrosis factor-mediated signaling pathway	0.000373282	0.00820474	0.00717094
GO:0019076	viral release from host cell	0.000399008	0.00835257	0.00730015
GO:0035890	exit from host	0.000399008	0.00835257	0.00730015
GO:0035891	exit from host cell	0.000399008	0.00835257	0.00730015
GO:0052126	movement in host environment	0.000399008	0.00835257	0.00730015
GO:0052192	movement in environment of other organism involved in symbiotic interaction	0.000399008	0.00835257	0.00730015
GO:0061013	regulation of mRNA catabolic process	0.000403862	0.00837442	0.00731924
GO:0006521	regulation of cellular amino acid metabolic process	0.000412046	0.00846427	0.00739778
GO:1904467	regulation of tumor necrosis factor secretion	0.000448652	0.00913089	0.0079804
GO:0007249	I-kappaB kinase/NF-kappaB signaling	0.000463973	0.00935609	0.00817722
